# Supplementary material for: The impact of Pasifikas in Medicine on Pacific Islander medical student experiences
Source: PLoS One. 2025 Dec 31;20(12):e0340223. doi: 10.1371/journal.pone.0340223 (PMC12755745; doi:10.1371/journal.pone.0340223)
Supplement: S1 Dataset — (XLSX) [file pone.0340223.s001.xlsx]

## Sheet: Sheet1
Training_Stage	Year_Graduated	Heard_of_PiM	First_Learn_of_PiM	Local_PiM_Organization	Local_PiM_Support	Local_Support_Coded	First_in_Medicine	Serve_Pasifikas	Plan_PiM_Participation	Community_Connection	Social_Support_Peers	Emotional_Support_Peers	Identify_Mentors	Peer_Networking	Faculty_Networking	Research	Serve_Underserved	Learning_Opportunities	CareerSpecialty_Opportunities
MS2		Yes	Premed	1	Some Support	3	Yes	Yes	Yes	4	4		3	4	3		5	5	5
MS3		Yes	MS2	2			Yes	Yes	Yes	4	5		3	4	2		4	3	3
Graduated (Year Graduated)	2024	Yes	MS3	2			Yes	Yes	Yes	5	5		5	5	5		5	5	5
MS4		Yes	MS2	2			Yes	Yes	Yes	5	5		5	5	5		5	5	5
Graduated (Year Graduated)	2020	Yes	Post medical school graduation	1	Minimal Support	2	Yes	Yes	Yes
Graduated (Year Graduated)	2024	Yes	MS1	1	Adequate Support	4	Yes	Yes	Yes	5	5		5	5	5		5	5	5
MS2		Yes	MS1	2			Yes	Yes	Yes	4	4		3	5	4		3	3	3
MS4		No	Now - This Survey	1	Minimal Support	2	Yes	Yes	No
Graduated (Year Graduated)	2021	N/A
MS4		Yes	MS1	1
MS4		Yes	MS1	1	Adequate Support	4	Yes	Yes	Yes	5	5		5	5	5		5	5	5
Graduated (Year Graduated)	2024	Yes	Premed	1	Some Support	3	Yes	Yes	Yes	4	5		5	5	4		5	5	5
MS1		Yes	Premed	1	Adequate Support	4	Yes	Yes	Yes	5	5		5	5	5		5	5	5
Graduated (Year Graduated)	2022	Yes	MS3	2			Yes	Yes	Yes	5	5		3	5	5		5	5	3
Graduated (Year Graduated)	2023	Yes	MS1	2			Yes	Yes	Yes	5	5		4	4	4		5	4	4
Graduated (Year Graduated)	2023	Yes	MS1	1	No Support	1	Yes	Yes	Yes	5	5	5	5	5	3	3	5	3	3
Graduated (Year Graduated)	2023	Yes	MS1	2			Yes	Yes	Yes	5	5	5	5	5	3	5	5	5	5
Graduated (Year Graduated)	2021	Yes	MS2	2			Yes	Yes	Yes	5	5	5	3	5	3	3	5	4	5
Graduated (Year Graduated)		Yes	MS3	2			Yes	Yes	Yes	5	5	4	3	5	5	4	4	4	4
MS4		Yes	Premed	2			Yes	Yes	Yes	3	4	3	3	4	3	3	4	4	4
MS4		Yes	MS2	2
MS3		Yes	MS1	2			Yes	Yes	Yes	5	5	5	5	5	5	5	5	5	5
MS3		Yes	MS2	2			Yes	Yes	Yes	3	3	3	2	3	2	2	3	3	3
Graduated (Year Graduated)	2023	Yes	MS1	1	Some Support	3	Yes	Yes	Yes	4	5	5	3	3	3	3	4	3	4
Graduated (Year Graduated)	2021	Yes	MS2	2
MS2		Yes	MS2	1	Adequate Support	4	Yes	Yes	Yes	4	4	3	3	5	3	3	3	3	3
Graduated (Year Graduated)		Yes	MS1	1
MS4		Yes	MS3	1
MS4		No	Now - This Survey	2			Yes	Yes	Yes
MS3		No	Now - This Survey	2			Yes	No	No
MS2		No	Now - This Survey	1	Adequate Support	4	Yes	No	No
MS2		No	Now - This Survey	1	Minimal Support	2	Yes	Yes	No
MS3		No	Now - This Survey	2			No	No	No
MS2		Yes	MS2	1	Adequate Support	4	Yes	Yes	Yes	4	4	3	3	5	3	3	3	3	3
